# Supplementary material for: Visualization of estimated prevalence of CES-D positivity accounting for background factors and AIS scores
Source: Sci Rep. 2022 Oct 21;12:17656. doi: 10.1038/s41598-022-22266-1 (PMC9586984; doi:10.1038/s41598-022-22266-1)
Supplement: Supplementary file 2 — Supplementary Information 2. [file 41598_2022_22266_MOESM2_ESM.r]

# 0:mental,0:age(young:0,old:1),0:sex(male:0,female:1),0:family(multi:0,single:1),0:LSNS-6,0:bereavement,0:destruction
# CES-D_table -------------------------------------------------------------------
d <- read.csv("original_data_ALL.csv")
CESD_list <- c("ID",
               "X423090.00","X423100.00","X423110.00","X423120.00","X423130.00",
               "X423140.00","X423150.00","X423160.00","X423170.00","X423180.00",
               "X423190.00","X423200.00","X423210.00","X423220.00","X423230.00",
               "X423240.00","X423250.00","X423260.00","X423270.00","X423280.00")

df_CESD <- d[, CESD_list] %>% na.omit()
df_CESD_sum <- df_CESD %>% 
  dplyr::mutate(C_sum = rowSums(.[2:21])-20) %>% 
  dplyr::select(ID, C_sum) %>% 
  dplyr::mutate(C_score = if_else(C_sum > 15, 1, 0))
# AIS_table ---------------------------------------------------------------
AIS_list <- c("ID","X405010.00","X405040.00",
              "X422880.00","X422890.00","X422900.00","X422910.00",
              "X422920.00","X422930.00","X422940.00","X422950.00")

AIS_selected <- d[, AIS_list]
AIS_selected <- AIS_selected %>% na.omit()
AIS_sum <- AIS_selected %>% dplyr::mutate(A_sum = rowSums(.[4:11])-8) %>% dplyr::select("ID", "A_sum")


# #0_crude_modeling -------------------------------------------------------------
df_CESD_sum <- inner_join(df_CESD_sum, AIS_sum) 
df_model_xxxxxxx <- df_CESD_sum %>% dplyr::select("ID","C_score","A_sum")
# ## modeling -------------------------------------------------------------
fit.model_xxxxxxx <- glm(C_score ~ A_sum, family = binomial(link="probit"), data = df_model_xxxxxxx)
# ### model_xxxxxxx ------------------------------------------------------
summary(fit.model_xxxxxxx)
coef(fit.model_xxxxxxx)
confint(fit.model_xxxxxxx)


# #1_Mental Disorder ---------------------------------------------------------
MDis_list <- c("ID","X413220.00","X413300.00",
               "X413380.00","X413460.00","X413540.00","X413620.00",
               "X413700.00","X413780.00","X414270.00")
MDis_names <- c("ID","DBD","DAD","Dementia","Bipolar","Anxiety","PTSDBD","PTSDAD","Schizo","Other")
MDis_selected <- d[, MDis_list]
names(MDis_selected) <- MDis_names
MDis_selected <- MDis_selected %>% na.omit()

MDis_N <- subset(MDis_selected, MDis_selected$DBD == "0" & MDis_selected$DAD == "0" & MDis_selected$Dementia == "0" & 
                   MDis_selected$Bipolar == "0" & MDis_selected$Anxiety == "0" & MDis_selected$PTSDBD == "0" &
                   MDis_selected$PTSDAD == "0" & MDis_selected$Schizo == "0" & MDis_selected$Other == "0")
MDis_P <- subset(MDis_selected, MDis_selected$DBD == "1" | MDis_selected$DAD == "1" | MDis_selected$Dementia == "1" | 
                   MDis_selected$Bipolar == "1" | MDis_selected$Anxiety == "1" | MDis_selected$PTSDBD == "1" |
                   MDis_selected$PTSDAD == "1" | MDis_selected$Schizo == "1" | MDis_selected$Other == "1")

df_model_0xxxxxx <- inner_join(MDis_N, df_model_xxxxxxx)
df_model_1xxxxxx <- inner_join(MDis_P, df_model_xxxxxxx)
# ## modeling -------------------------------------------------------------
fit.model_0xxxxxx <- glm(C_score ~ A_sum, family = binomial(link="probit"), data = df_model_0xxxxxx)
fit.model_1xxxxxx <- glm(C_score ~ A_sum, family = binomial(link="probit"), data = df_model_1xxxxxx)
# ### model_0xxxxxx ------------------------------------------------------
summary(fit.model_0xxxxxx)
coef(fit.model_0xxxxxx)
confint(fit.model_0xxxxxx)
# ### model_1xxxxxx ------------------------------------------------------
summary(fit.model_1xxxxxx)
coef(fit.model_1xxxxxx)
confint(fit.model_1xxxxxx)


# #2_age ------------------------------------------------------------------
d_sex_age_list <- c("ID","X405010.00","X405040.00")
d_sex_age <- d[, d_sex_age_list] %>% na.omit()
d_sex_age_category <- d_sex_age %>% dplyr::mutate(sex = if_else(.[2] < 2, "M", "F")) %>% 
  dplyr::mutate(age = if_else(.[3] > 64, "R", "W"))
df_W <- subset(d_sex_age_category, d_sex_age_category$age == "W")
df_R <- subset(d_sex_age_category, d_sex_age_category$age == "R")

df_model_00xxxxx <- inner_join(df_model_0xxxxxx, df_W)
df_model_01xxxxx <- inner_join(df_model_0xxxxxx, df_R)
# ## modeling -------------------------------------------------------------
fit.model_00xxxxx <- glm(C_score ~ A_sum, family = binomial(link="probit"), data = df_model_00xxxxx)
fit.model_01xxxxx <- glm(C_score ~ A_sum, family = binomial(link="probit"), data = df_model_01xxxxx)
# ### model_00xxxxx ------------------------------------------------------
summary(fit.model_00xxxxx)
coef(fit.model_00xxxxx)
confint(fit.model_00xxxxx)
# ### model_01xxxxx ------------------------------------------------------
summary(fit.model_01xxxxx)
coef(fit.model_01xxxxx)
confint(fit.model_01xxxxx)


# #3_sex ------------------------------------------------------------------
df_M <- subset(d_sex_age_category, d_sex_age_category$sex == "M")
df_F <- subset(d_sex_age_category, d_sex_age_category$sex == "F")

df_model_000xxxx <- inner_join(df_model_00xxxxx, df_M)
df_model_001xxxx <- inner_join(df_model_00xxxxx, df_F)
df_model_010xxxx <- inner_join(df_model_01xxxxx, df_M)
df_model_011xxxx <- inner_join(df_model_01xxxxx, df_F)
# ## modeling -------------------------------------------------------------
fit.model_000xxxx <- glm(C_score ~ A_sum, family = binomial(link="probit"), data = df_model_000xxxx)
fit.model_001xxxx <- glm(C_score ~ A_sum, family = binomial(link="probit"), data = df_model_001xxxx)
fit.model_010xxxx <- glm(C_score ~ A_sum, family = binomial(link="probit"), data = df_model_010xxxx)
fit.model_011xxxx <- glm(C_score ~ A_sum, family = binomial(link="probit"), data = df_model_011xxxx)
# ### model_000xxxx ------------------------------------------------------
summary(fit.model_000xxxx)
coef(fit.model_000xxxx)
confint(fit.model_000xxxx)
# ### model_001xxxx ------------------------------------------------------
summary(fit.model_001xxxx)
coef(fit.model_001xxxx)
confint(fit.model_001xxxx)
# ### model_010xxxx ------------------------------------------------------
summary(fit.model_010xxxx)
coef(fit.model_010xxxx)
confint(fit.model_010xxxx)
# ### model_011xxxx ------------------------------------------------------
summary(fit.model_011xxxx)
coef(fit.model_011xxxx)
confint(fit.model_011xxxx)


# #4_family ---------------------------------------------------------------
single_list <- c("ID","X410540.00")
d_single_0 <- d[, single_list] %>% na.omit()
d_single_1 <- mutate(d_single_0,
                     single_level = if_else(X410540.00 == "1", 1, 0))
d_single_N <- subset(d_single_1, d_single_1$single_level == "0")
d_single_P <- subset(d_single_1, d_single_1$single_level == "1")

df_model_0000xxx <- inner_join(df_model_000xxxx, d_single_N)
df_model_0001xxx <- inner_join(df_model_000xxxx, d_single_P)
df_model_0010xxx <- inner_join(df_model_001xxxx, d_single_N)
df_model_0011xxx <- inner_join(df_model_001xxxx, d_single_P)
df_model_0100xxx <- inner_join(df_model_010xxxx, d_single_N)
df_model_0101xxx <- inner_join(df_model_010xxxx, d_single_P)
df_model_0110xxx <- inner_join(df_model_011xxxx, d_single_N)
df_model_0111xxx <- inner_join(df_model_011xxxx, d_single_P)
# ## modeling -------------------------------------------------------------
fit.model_0000xxx <- glm(C_score ~ A_sum, family = binomial(link="probit"), data = df_model_0000xxx)
fit.model_0001xxx <- glm(C_score ~ A_sum, family = binomial(link="probit"), data = df_model_0001xxx)
fit.model_0010xxx <- glm(C_score ~ A_sum, family = binomial(link="probit"), data = df_model_0010xxx)
fit.model_0011xxx <- glm(C_score ~ A_sum, family = binomial(link="probit"), data = df_model_0011xxx)
fit.model_0100xxx <- glm(C_score ~ A_sum, family = binomial(link="probit"), data = df_model_0100xxx)
fit.model_0101xxx <- glm(C_score ~ A_sum, family = binomial(link="probit"), data = df_model_0101xxx)
fit.model_0110xxx <- glm(C_score ~ A_sum, family = binomial(link="probit"), data = df_model_0110xxx)
fit.model_0111xxx <- glm(C_score ~ A_sum, family = binomial(link="probit"), data = df_model_0111xxx)
# ### model_0000xxx ------------------------------------------------------
summary(fit.model_0000xxx)
coef(fit.model_0000xxx)
confint(fit.model_0000xxx)
# ### model_0001xxx ------------------------------------------------------
summary(fit.model_0001xxx)
coef(fit.model_0001xxx)
confint(fit.model_0001xxx)
# ### model_0010xxx ------------------------------------------------------
summary(fit.model_0010xxx)
coef(fit.model_0010xxx)
confint(fit.model_0010xxx)
# ### model_0011xxx ------------------------------------------------------
summary(fit.model_0011xxx)
coef(fit.model_0011xxx)
confint(fit.model_0011xxx)

# ### model_0100xxx ------------------------------------------------------
summary(fit.model_0100xxx)
coef(fit.model_0100xxx)
confint(fit.model_0100xxx)
# ### model_0101xxx ------------------------------------------------------
summary(fit.model_0101xxx)
coef(fit.model_0101xxx)
confint(fit.model_0101xxx)
# ### model_0110xxx ------------------------------------------------------
summary(fit.model_0110xxx)
coef(fit.model_0110xxx)
confint(fit.model_0110xxx)
# ### model_0111xxx ------------------------------------------------------
summary(fit.model_0111xxx)
coef(fit.model_0111xxx)
confint(fit.model_0111xxx)


# #5_LSNS6_table ---------------------------------------------------------------
LSNS6_list <- c("ID","X405010.00","X405040.00",
                "X422980.00","X422990.00","X423000.00",
                "X423010.00","X423020.00","X423030.00")

LSNS6_selected <- d[, LSNS6_list]
LSNS6_selected <- LSNS6_selected %>% na.omit()
LSNS6_score <- LSNS6_selected %>% dplyr::mutate(sum = rowSums(.[4:9])-6) %>% 
  dplyr::mutate(L_score = if_else(sum < 12, 1, 0))

df_L_N <- subset(LSNS6_score, LSNS6_score$L_score == "0")
df_L_P <- subset(LSNS6_score, LSNS6_score$L_score == "1")

df_model_00000xx <- inner_join(df_model_0000xxx, df_L_N)
df_model_00001xx <- inner_join(df_model_0000xxx, df_L_P)
df_model_00010xx <- inner_join(df_model_0001xxx, df_L_N)
df_model_00011xx <- inner_join(df_model_0001xxx, df_L_P)
df_model_00100xx <- inner_join(df_model_0010xxx, df_L_N)
df_model_00101xx <- inner_join(df_model_0010xxx, df_L_P)
df_model_00110xx <- inner_join(df_model_0011xxx, df_L_N)
df_model_00111xx <- inner_join(df_model_0011xxx, df_L_P)
df_model_01000xx <- inner_join(df_model_0100xxx, df_L_N)
df_model_01001xx <- inner_join(df_model_0100xxx, df_L_P)
df_model_01010xx <- inner_join(df_model_0101xxx, df_L_N)
df_model_01011xx <- inner_join(df_model_0101xxx, df_L_P)
df_model_01100xx <- inner_join(df_model_0110xxx, df_L_N)
df_model_01101xx <- inner_join(df_model_0110xxx, df_L_P)
df_model_01110xx <- inner_join(df_model_0111xxx, df_L_N)
df_model_01111xx <- inner_join(df_model_0111xxx, df_L_P)
# ## modeling -------------------------------------------------------------
fit.model_00000xx <- glm(C_score ~ A_sum, family = binomial(link="probit"), data = df_model_00000xx)
fit.model_00001xx <- glm(C_score ~ A_sum, family = binomial(link="probit"), data = df_model_00001xx)
fit.model_00010xx <- glm(C_score ~ A_sum, family = binomial(link="probit"), data = df_model_00010xx)
fit.model_00011xx <- glm(C_score ~ A_sum, family = binomial(link="probit"), data = df_model_00011xx)
fit.model_00100xx <- glm(C_score ~ A_sum, family = binomial(link="probit"), data = df_model_00100xx)
fit.model_00101xx <- glm(C_score ~ A_sum, family = binomial(link="probit"), data = df_model_00101xx)
fit.model_00110xx <- glm(C_score ~ A_sum, family = binomial(link="probit"), data = df_model_00110xx)
fit.model_00111xx <- glm(C_score ~ A_sum, family = binomial(link="probit"), data = df_model_00111xx)

fit.model_01000xx <- glm(C_score ~ A_sum, family = binomial(link="probit"), data = df_model_01000xx)
fit.model_01001xx <- glm(C_score ~ A_sum, family = binomial(link="probit"), data = df_model_01001xx)
fit.model_01010xx <- glm(C_score ~ A_sum, family = binomial(link="probit"), data = df_model_01010xx)
fit.model_01011xx <- glm(C_score ~ A_sum, family = binomial(link="probit"), data = df_model_01011xx)
fit.model_01100xx <- glm(C_score ~ A_sum, family = binomial(link="probit"), data = df_model_01100xx)
fit.model_01101xx <- glm(C_score ~ A_sum, family = binomial(link="probit"), data = df_model_01101xx)
fit.model_01110xx <- glm(C_score ~ A_sum, family = binomial(link="probit"), data = df_model_01110xx)
fit.model_01111xx <- glm(C_score ~ A_sum, family = binomial(link="probit"), data = df_model_01111xx)
# ### model_00000xx ------------------------------------------------------
summary(fit.model_00000xx)
coef(fit.model_00000xx)
confint(fit.model_00000xx)
# ### model_00001xx ------------------------------------------------------
summary(fit.model_00001xx)
coef(fit.model_00001xx)
confint(fit.model_00001xx)
# ### model_00010xx ------------------------------------------------------
summary(fit.model_00010xx)
coef(fit.model_00010xx)
confint(fit.model_00010xx)
# ### model_00011xx ------------------------------------------------------
summary(fit.model_00011xx)
coef(fit.model_00011xx)
confint(fit.model_00011xx)

# ### model_00100xx ------------------------------------------------------
summary(fit.model_00100xx)
coef(fit.model_00100xx)
confint(fit.model_00100xx)
# ### model_00101xx ------------------------------------------------------
summary(fit.model_00101xx)
coef(fit.model_00101xx)
confint(fit.model_00101xx)
# ### model_00110xx ------------------------------------------------------
summary(fit.model_00110xx)
coef(fit.model_00110xx)
confint(fit.model_00110xx)
# ### model_00111xx ------------------------------------------------------
summary(fit.model_00111xx)
coef(fit.model_00111xx)
confint(fit.model_00111xx)

# ### model_01000xx ------------------------------------------------------
summary(fit.model_01000xx)
coef(fit.model_01000xx)
confint(fit.model_01000xx)
# ### model_01001xx ------------------------------------------------------
summary(fit.model_01001xx)
coef(fit.model_01001xx)
confint(fit.model_01001xx)
# ### model_01010xx ------------------------------------------------------
summary(fit.model_01010xx)
coef(fit.model_01010xx)
confint(fit.model_01010xx)
# ### model_01011xx ------------------------------------------------------
summary(fit.model_01011xx)
coef(fit.model_01011xx)
confint(fit.model_01011xx)

# ### model_01100xx ------------------------------------------------------
summary(fit.model_01100xx)
coef(fit.model_01100xx)
confint(fit.model_01100xx)
# ### model_01101xx ------------------------------------------------------
summary(fit.model_01101xx)
coef(fit.model_01101xx)
confint(fit.model_01101xx)
# ### model_01110xx ------------------------------------------------------
summary(fit.model_01110xx)
coef(fit.model_01110xx)
confint(fit.model_01110xx)
# ### model_01111xx ------------------------------------------------------
summary(fit.model_01111xx)
coef(fit.model_01111xx)
confint(fit.model_01111xx)


# #6_bereavement -------------------------------------------------------
lost_list <- c("ID","X423420.00")
d_lost_0 <- d[, lost_list] %>% na.omit()
d_lost_1 <- mutate(d_lost_0,
                   lost_level = if_else(X423420.00 == "1", "P", "N"))
df_lost_N <- subset(d_lost_1, d_lost_1$lost_level == "N")
df_lost_P <- subset(d_lost_1, d_lost_1$lost_level == "P")

df_model_000000x <- inner_join(df_model_00000xx, df_lost_N)
df_model_000001x <- inner_join(df_model_00000xx, df_lost_P)
df_model_000010x <- inner_join(df_model_00001xx, df_lost_N)
df_model_000011x <- inner_join(df_model_00001xx, df_lost_P)
df_model_000100x <- inner_join(df_model_00010xx, df_lost_N)
df_model_000101x <- inner_join(df_model_00010xx, df_lost_P)
df_model_000110x <- inner_join(df_model_00011xx, df_lost_N)
df_model_000111x <- inner_join(df_model_00011xx, df_lost_P)

df_model_001000x <- inner_join(df_model_00100xx, df_lost_N)
df_model_001001x <- inner_join(df_model_00100xx, df_lost_P)
df_model_001010x <- inner_join(df_model_00101xx, df_lost_N)
df_model_001011x <- inner_join(df_model_00101xx, df_lost_P)
df_model_001100x <- inner_join(df_model_00110xx, df_lost_N)
df_model_001101x <- inner_join(df_model_00110xx, df_lost_P)
df_model_001110x <- inner_join(df_model_00111xx, df_lost_N)
df_model_001111x <- inner_join(df_model_00111xx, df_lost_P)

df_model_010000x <- inner_join(df_model_01000xx, df_lost_N)
df_model_010001x <- inner_join(df_model_01000xx, df_lost_P)
df_model_010010x <- inner_join(df_model_01001xx, df_lost_N)
df_model_010011x <- inner_join(df_model_01001xx, df_lost_P)
df_model_010100x <- inner_join(df_model_01010xx, df_lost_N)
df_model_010101x <- inner_join(df_model_01010xx, df_lost_P)
df_model_010110x <- inner_join(df_model_01011xx, df_lost_N)
df_model_010111x <- inner_join(df_model_01011xx, df_lost_P)

df_model_011000x <- inner_join(df_model_01100xx, df_lost_N)
df_model_011001x <- inner_join(df_model_01100xx, df_lost_P)
df_model_011010x <- inner_join(df_model_01101xx, df_lost_N)
df_model_011011x <- inner_join(df_model_01101xx, df_lost_P)
df_model_011100x <- inner_join(df_model_01110xx, df_lost_N)
df_model_011101x <- inner_join(df_model_01110xx, df_lost_P)
df_model_011110x <- inner_join(df_model_01111xx, df_lost_N)
df_model_011111x <- inner_join(df_model_01111xx, df_lost_P)
# ## modeling -------------------------------------------------------------
fit.model_000000x <- glm(C_score ~ A_sum, family = binomial(link="probit"), data = df_model_000000x)
fit.model_000001x <- glm(C_score ~ A_sum, family = binomial(link="probit"), data = df_model_000001x)
fit.model_000010x <- glm(C_score ~ A_sum, family = binomial(link="probit"), data = df_model_000010x)
fit.model_000011x <- glm(C_score ~ A_sum, family = binomial(link="probit"), data = df_model_000011x)
fit.model_000100x <- glm(C_score ~ A_sum, family = binomial(link="probit"), data = df_model_000100x)
fit.model_000101x <- glm(C_score ~ A_sum, family = binomial(link="probit"), data = df_model_000101x)
fit.model_000110x <- glm(C_score ~ A_sum, family = binomial(link="probit"), data = df_model_000110x)
fit.model_000111x <- glm(C_score ~ A_sum, family = binomial(link="probit"), data = df_model_000111x)

fit.model_001000x <- glm(C_score ~ A_sum, family = binomial(link="probit"), data = df_model_001000x)
fit.model_001001x <- glm(C_score ~ A_sum, family = binomial(link="probit"), data = df_model_001001x)
fit.model_001010x <- glm(C_score ~ A_sum, family = binomial(link="probit"), data = df_model_001010x)
fit.model_001011x <- glm(C_score ~ A_sum, family = binomial(link="probit"), data = df_model_001011x)
fit.model_001100x <- glm(C_score ~ A_sum, family = binomial(link="probit"), data = df_model_001100x)
fit.model_001101x <- glm(C_score ~ A_sum, family = binomial(link="probit"), data = df_model_001101x)
fit.model_001110x <- glm(C_score ~ A_sum, family = binomial(link="probit"), data = df_model_001110x)
fit.model_001111x <- glm(C_score ~ A_sum, family = binomial(link="probit"), data = df_model_001111x)

fit.model_010000x <- glm(C_score ~ A_sum, family = binomial(link="probit"), data = df_model_010000x)
fit.model_010001x <- glm(C_score ~ A_sum, family = binomial(link="probit"), data = df_model_010001x)
fit.model_010010x <- glm(C_score ~ A_sum, family = binomial(link="probit"), data = df_model_010010x)
fit.model_010011x <- glm(C_score ~ A_sum, family = binomial(link="probit"), data = df_model_010011x)
fit.model_010100x <- glm(C_score ~ A_sum, family = binomial(link="probit"), data = df_model_010100x)
fit.model_010101x <- glm(C_score ~ A_sum, family = binomial(link="probit"), data = df_model_010101x)
fit.model_010110x <- glm(C_score ~ A_sum, family = binomial(link="probit"), data = df_model_010110x)
fit.model_010111x <- glm(C_score ~ A_sum, family = binomial(link="probit"), data = df_model_010111x)

fit.model_011000x <- glm(C_score ~ A_sum, family = binomial(link="probit"), data = df_model_011000x)
fit.model_011001x <- glm(C_score ~ A_sum, family = binomial(link="probit"), data = df_model_011001x)
fit.model_011010x <- glm(C_score ~ A_sum, family = binomial(link="probit"), data = df_model_011010x)
fit.model_011011x <- glm(C_score ~ A_sum, family = binomial(link="probit"), data = df_model_011011x)
fit.model_011100x <- glm(C_score ~ A_sum, family = binomial(link="probit"), data = df_model_011100x)
fit.model_011101x <- glm(C_score ~ A_sum, family = binomial(link="probit"), data = df_model_011101x)
fit.model_011110x <- glm(C_score ~ A_sum, family = binomial(link="probit"), data = df_model_011110x)
fit.model_011111x <- glm(C_score ~ A_sum, family = binomial(link="probit"), data = df_model_011111x)
# ### model_000000x ------------------------------------------------------
summary(fit.model_000000x)
coef(fit.model_000000x)
confint(fit.model_000000x)
# ### model_000001x ------------------------------------------------------
summary(fit.model_000001x)
coef(fit.model_000001x)
confint(fit.model_000001x)
# ### model_000010x ------------------------------------------------------
summary(fit.model_000010x)
coef(fit.model_000010x)
confint(fit.model_000010x)
# ### model_000011x ------------------------------------------------------
summary(fit.model_000011x)
coef(fit.model_000011x)
confint(fit.model_000011x)

# ### model_000100x ------------------------------------------------------
summary(fit.model_000100x)
coef(fit.model_000100x)
confint(fit.model_000100x)
# ### model_000101x ------------------------------------------------------
#summary(fit.model_000101x)
#coef(fit.model_000101x)
#confint(fit.model_000101x)
# ### model_000110x ------------------------------------------------------
summary(fit.model_000110x)
coef(fit.model_000110x)
confint(fit.model_000110x)
# ### model_000111x ------------------------------------------------------
summary(fit.model_000111x)
coef(fit.model_000111x)
confint(fit.model_000111x)

# ### model_001000x ------------------------------------------------------
summary(fit.model_001000x)
coef(fit.model_001000x)
confint(fit.model_001000x)
# ### model_001001x ------------------------------------------------------
summary(fit.model_001001x)
coef(fit.model_001001x)
confint(fit.model_001001x)
# ### model_001010x ------------------------------------------------------
summary(fit.model_001010x)
coef(fit.model_001010x)
confint(fit.model_001010x)
# ### model_001011x ------------------------------------------------------
summary(fit.model_001011x)
coef(fit.model_001011x)
confint(fit.model_001011x)

# ### model_001100x ------------------------------------------------------
summary(fit.model_001100x)
coef(fit.model_001100x)
confint(fit.model_001100x)
# ### model_001101x ------------------------------------------------------
summary(fit.model_001101x)
coef(fit.model_001101x)
confint(fit.model_001101x)
# ### model_001110x ------------------------------------------------------
summary(fit.model_001110x)
coef(fit.model_001110x)
confint(fit.model_001110x)
# ### model_001111x ------------------------------------------------------
summary(fit.model_001111x)
coef(fit.model_001111x)
confint(fit.model_001111x)

# ### model_010000x ------------------------------------------------------
summary(fit.model_010000x)
coef(fit.model_010000x)
confint(fit.model_010000x)
# ### model_010001x ------------------------------------------------------
summary(fit.model_010001x)
coef(fit.model_010001x)
confint(fit.model_010001x)
# ### model_010010x ------------------------------------------------------
summary(fit.model_010010x)
coef(fit.model_010010x)
confint(fit.model_010010x)
# ### model_010011x ------------------------------------------------------
summary(fit.model_010011x)
coef(fit.model_010011x)
confint(fit.model_010011x)

# ### model_010100x ------------------------------------------------------
summary(fit.model_010100x)
coef(fit.model_010100x)
confint(fit.model_010100x)
# ### model_010101x ------------------------------------------------------
#summary(fit.model_010101x)
#coef(fit.model_010101x)
#confint(fit.model_010101x)
# ### model_010110x ------------------------------------------------------
summary(fit.model_010110x)
coef(fit.model_010110x)
confint(fit.model_010110x)
# ### model_010111x ------------------------------------------------------
#summary(fit.model_010111x)
#coef(fit.model_010111x)
#confint(fit.model_010111x)

# ### model_011000x ------------------------------------------------------
summary(fit.model_011000x)
coef(fit.model_011000x)
confint(fit.model_011000x)
# ### model_011001x ------------------------------------------------------
summary(fit.model_011001x)
coef(fit.model_011001x)
confint(fit.model_011001x)
# ### model_011010x ------------------------------------------------------
summary(fit.model_011010x)
coef(fit.model_011010x)
confint(fit.model_011010x)
# ### model_011011x ------------------------------------------------------
summary(fit.model_011011x)
coef(fit.model_011011x)
confint(fit.model_011011x)

# ### model_011100x ------------------------------------------------------
summary(fit.model_011100x)
coef(fit.model_011100x)
confint(fit.model_011100x)
# ### model_011101x ------------------------------------------------------
summary(fit.model_011101x)
coef(fit.model_011101x)
confint(fit.model_011101x)
# ### model_011110x ------------------------------------------------------
summary(fit.model_011110x)
coef(fit.model_011110x)
confint(fit.model_011110x)
# ### model_011111x ------------------------------------------------------
#summary(fit.model_011111x)
#coef(fit.model_011111x)
#confint(fit.model_011111x)


# #7_house_destruction -------------------------------------------------------
house_des_list <- c("ID","X405750.00")
d_house_des_0 <- d[, house_des_list] %>% na.omit()

d_house_des_1 <- mutate(d_house_des_0,
                        des_level = if_else(X405750.00 == "1" | X405750.00 == "2" | X405750.00 == "3", "P", "N"))
df_house_des_N <- subset(d_house_des_1, d_house_des_1$des_level == "N")
df_house_des_P <- subset(d_house_des_1, d_house_des_1$des_level == "P")

df_model_0000000 <- inner_join(df_model_000000x, df_house_des_N)
df_model_0000001 <- inner_join(df_model_000000x, df_house_des_P)
df_model_0000010 <- inner_join(df_model_000001x, df_house_des_N)
df_model_0000011 <- inner_join(df_model_000001x, df_house_des_P)
df_model_0000100 <- inner_join(df_model_000010x, df_house_des_N)
df_model_0000101 <- inner_join(df_model_000010x, df_house_des_P)
df_model_0000110 <- inner_join(df_model_000011x, df_house_des_N)
df_model_0000111 <- inner_join(df_model_000011x, df_house_des_P)

df_model_0001000 <- inner_join(df_model_000100x, df_house_des_N)
df_model_0001001 <- inner_join(df_model_000100x, df_house_des_P)
df_model_0001010 <- inner_join(df_model_000101x, df_house_des_N)
df_model_0001011 <- inner_join(df_model_000101x, df_house_des_P)
df_model_0001100 <- inner_join(df_model_000110x, df_house_des_N)
df_model_0001101 <- inner_join(df_model_000110x, df_house_des_P)
df_model_0001110 <- inner_join(df_model_000111x, df_house_des_N)
df_model_0001111 <- inner_join(df_model_000111x, df_house_des_P)

df_model_0010000 <- inner_join(df_model_001000x, df_house_des_N)
df_model_0010001 <- inner_join(df_model_001000x, df_house_des_P)
df_model_0010010 <- inner_join(df_model_001001x, df_house_des_N)
df_model_0010011 <- inner_join(df_model_001001x, df_house_des_P)
df_model_0010100 <- inner_join(df_model_001010x, df_house_des_N)
df_model_0010101 <- inner_join(df_model_001010x, df_house_des_P)
df_model_0010110 <- inner_join(df_model_001011x, df_house_des_N)
df_model_0010111 <- inner_join(df_model_001011x, df_house_des_P)

df_model_0011000 <- inner_join(df_model_001100x, df_house_des_N)
df_model_0011001 <- inner_join(df_model_001100x, df_house_des_P)
df_model_0011010 <- inner_join(df_model_001101x, df_house_des_N)
df_model_0011011 <- inner_join(df_model_001101x, df_house_des_P)
df_model_0011100 <- inner_join(df_model_001110x, df_house_des_N)
df_model_0011101 <- inner_join(df_model_001110x, df_house_des_P)
df_model_0011110 <- inner_join(df_model_001111x, df_house_des_N)
df_model_0011111 <- inner_join(df_model_001111x, df_house_des_P)

df_model_0100000 <- inner_join(df_model_010000x, df_house_des_N)
df_model_0100001 <- inner_join(df_model_010000x, df_house_des_P)
df_model_0100010 <- inner_join(df_model_010001x, df_house_des_N)
df_model_0100011 <- inner_join(df_model_010001x, df_house_des_P)
df_model_0100100 <- inner_join(df_model_010010x, df_house_des_N)
df_model_0100101 <- inner_join(df_model_010010x, df_house_des_P)
df_model_0100110 <- inner_join(df_model_010011x, df_house_des_N)
df_model_0100111 <- inner_join(df_model_010011x, df_house_des_P)

df_model_0101000 <- inner_join(df_model_010100x, df_house_des_N)
df_model_0101001 <- inner_join(df_model_010100x, df_house_des_P)
df_model_0101010 <- inner_join(df_model_010101x, df_house_des_N)
df_model_0101011 <- inner_join(df_model_010101x, df_house_des_P)
df_model_0101100 <- inner_join(df_model_010110x, df_house_des_N)
df_model_0101101 <- inner_join(df_model_010110x, df_house_des_P)
df_model_0101110 <- inner_join(df_model_010111x, df_house_des_N)
df_model_0101111 <- inner_join(df_model_010111x, df_house_des_P)

df_model_0110000 <- inner_join(df_model_011000x, df_house_des_N)
df_model_0110001 <- inner_join(df_model_011000x, df_house_des_P)
df_model_0110010 <- inner_join(df_model_011001x, df_house_des_N)
df_model_0110011 <- inner_join(df_model_011001x, df_house_des_P)
df_model_0110100 <- inner_join(df_model_011010x, df_house_des_N)
df_model_0110101 <- inner_join(df_model_011010x, df_house_des_P)
df_model_0110110 <- inner_join(df_model_011011x, df_house_des_N)
df_model_0110111 <- inner_join(df_model_011011x, df_house_des_P)

df_model_0111000 <- inner_join(df_model_011100x, df_house_des_N)
df_model_0111001 <- inner_join(df_model_011100x, df_house_des_P)
df_model_0111010 <- inner_join(df_model_011101x, df_house_des_N)
df_model_0111011 <- inner_join(df_model_011101x, df_house_des_P)
df_model_0111100 <- inner_join(df_model_011110x, df_house_des_N)
df_model_0111101 <- inner_join(df_model_011110x, df_house_des_P)
df_model_0111110 <- inner_join(df_model_011111x, df_house_des_N)
df_model_0111111 <- inner_join(df_model_011111x, df_house_des_P)
# ## modeling -------------------------------------------------------------
fit.model_0000000 <- glm(C_score ~ A_sum, family = binomial(link="probit"), data = df_model_0000000)
fit.model_0000001 <- glm(C_score ~ A_sum, family = binomial(link="probit"), data = df_model_0000001)
fit.model_0000010 <- glm(C_score ~ A_sum, family = binomial(link="probit"), data = df_model_0000010)
fit.model_0000011 <- glm(C_score ~ A_sum, family = binomial(link="probit"), data = df_model_0000011)
fit.model_0000100 <- glm(C_score ~ A_sum, family = binomial(link="probit"), data = df_model_0000100)
fit.model_0000101 <- glm(C_score ~ A_sum, family = binomial(link="probit"), data = df_model_0000101)
fit.model_0000110 <- glm(C_score ~ A_sum, family = binomial(link="probit"), data = df_model_0000110)
fit.model_0000111 <- glm(C_score ~ A_sum, family = binomial(link="probit"), data = df_model_0000111)

fit.model_0001000 <- glm(C_score ~ A_sum, family = binomial(link="probit"), data = df_model_0001000)
fit.model_0001001 <- glm(C_score ~ A_sum, family = binomial(link="probit"), data = df_model_0001001)
fit.model_0001010 <- glm(C_score ~ A_sum, family = binomial(link="probit"), data = df_model_0001010)
fit.model_0001011 <- glm(C_score ~ A_sum, family = binomial(link="probit"), data = df_model_0001011)
fit.model_0001100 <- glm(C_score ~ A_sum, family = binomial(link="probit"), data = df_model_0001100)
fit.model_0001101 <- glm(C_score ~ A_sum, family = binomial(link="probit"), data = df_model_0001101)
fit.model_0001110 <- glm(C_score ~ A_sum, family = binomial(link="probit"), data = df_model_0001110)
fit.model_0001111 <- glm(C_score ~ A_sum, family = binomial(link="probit"), data = df_model_0001111)

fit.model_0010000 <- glm(C_score ~ A_sum, family = binomial(link="probit"), data = df_model_0010000)
fit.model_0010001 <- glm(C_score ~ A_sum, family = binomial(link="probit"), data = df_model_0010001)
fit.model_0010010 <- glm(C_score ~ A_sum, family = binomial(link="probit"), data = df_model_0010010)
fit.model_0010011 <- glm(C_score ~ A_sum, family = binomial(link="probit"), data = df_model_0010011)
fit.model_0010100 <- glm(C_score ~ A_sum, family = binomial(link="probit"), data = df_model_0010100)
fit.model_0010101 <- glm(C_score ~ A_sum, family = binomial(link="probit"), data = df_model_0010101)
fit.model_0010110 <- glm(C_score ~ A_sum, family = binomial(link="probit"), data = df_model_0010110)
fit.model_0010111 <- glm(C_score ~ A_sum, family = binomial(link="probit"), data = df_model_0010111)

fit.model_0011000 <- glm(C_score ~ A_sum, family = binomial(link="probit"), data = df_model_0011000)
fit.model_0011001 <- glm(C_score ~ A_sum, family = binomial(link="probit"), data = df_model_0011001)
fit.model_0011010 <- glm(C_score ~ A_sum, family = binomial(link="probit"), data = df_model_0011010)
fit.model_0011011 <- glm(C_score ~ A_sum, family = binomial(link="probit"), data = df_model_0011011)
fit.model_0011100 <- glm(C_score ~ A_sum, family = binomial(link="probit"), data = df_model_0011100)
fit.model_0011101 <- glm(C_score ~ A_sum, family = binomial(link="probit"), data = df_model_0011101)
fit.model_0011110 <- glm(C_score ~ A_sum, family = binomial(link="probit"), data = df_model_0011110)
fit.model_0011111 <- glm(C_score ~ A_sum, family = binomial(link="probit"), data = df_model_0011111)

fit.model_0100000 <- glm(C_score ~ A_sum, family = binomial(link="probit"), data = df_model_0100000)
fit.model_0100001 <- glm(C_score ~ A_sum, family = binomial(link="probit"), data = df_model_0100001)
fit.model_0100010 <- glm(C_score ~ A_sum, family = binomial(link="probit"), data = df_model_0100010)
fit.model_0100011 <- glm(C_score ~ A_sum, family = binomial(link="probit"), data = df_model_0100011)
fit.model_0100100 <- glm(C_score ~ A_sum, family = binomial(link="probit"), data = df_model_0100100)
fit.model_0100101 <- glm(C_score ~ A_sum, family = binomial(link="probit"), data = df_model_0100101)
fit.model_0100110 <- glm(C_score ~ A_sum, family = binomial(link="probit"), data = df_model_0100110)
fit.model_0100111 <- glm(C_score ~ A_sum, family = binomial(link="probit"), data = df_model_0100111)

fit.model_0101000 <- glm(C_score ~ A_sum, family = binomial(link="probit"), data = df_model_0101000)
fit.model_0101001 <- glm(C_score ~ A_sum, family = binomial(link="probit"), data = df_model_0101001)
#fit.model_0101010 <- glm(C_score ~ A_sum, family = binomial(link="probit"), data = df_model_0101010)
#fit.model_0101011 <- glm(C_score ~ A_sum, family = binomial(link="probit"), data = df_model_0101011)
fit.model_0101100 <- glm(C_score ~ A_sum, family = binomial(link="probit"), data = df_model_0101100)
#fit.model_0101101 <- glm(C_score ~ A_sum, family = binomial(link="probit"), data = df_model_0101101)
fit.model_0101110 <- glm(C_score ~ A_sum, family = binomial(link="probit"), data = df_model_0101110)
fit.model_0101111 <- glm(C_score ~ A_sum, family = binomial(link="probit"), data = df_model_0101111)

fit.model_0110000 <- glm(C_score ~ A_sum, family = binomial(link="probit"), data = df_model_0110000)
fit.model_0110001 <- glm(C_score ~ A_sum, family = binomial(link="probit"), data = df_model_0110001)
fit.model_0110010 <- glm(C_score ~ A_sum, family = binomial(link="probit"), data = df_model_0110010)
fit.model_0110011 <- glm(C_score ~ A_sum, family = binomial(link="probit"), data = df_model_0110011)
fit.model_0110100 <- glm(C_score ~ A_sum, family = binomial(link="probit"), data = df_model_0110100)
fit.model_0110101 <- glm(C_score ~ A_sum, family = binomial(link="probit"), data = df_model_0110101)
fit.model_0110110 <- glm(C_score ~ A_sum, family = binomial(link="probit"), data = df_model_0110110)
fit.model_0110111 <- glm(C_score ~ A_sum, family = binomial(link="probit"), data = df_model_0110111)

fit.model_0111000 <- glm(C_score ~ A_sum, family = binomial(link="probit"), data = df_model_0111000)
fit.model_0111001 <- glm(C_score ~ A_sum, family = binomial(link="probit"), data = df_model_0111001)
fit.model_0111010 <- glm(C_score ~ A_sum, family = binomial(link="probit"), data = df_model_0111010)
fit.model_0111011 <- glm(C_score ~ A_sum, family = binomial(link="probit"), data = df_model_0111011)
fit.model_0111100 <- glm(C_score ~ A_sum, family = binomial(link="probit"), data = df_model_0111100)
fit.model_0111101 <- glm(C_score ~ A_sum, family = binomial(link="probit"), data = df_model_0111101)
fit.model_0111110 <- glm(C_score ~ A_sum, family = binomial(link="probit"), data = df_model_0111110)
fit.model_0111111 <- glm(C_score ~ A_sum, family = binomial(link="probit"), data = df_model_0111111)
# ### model_0000000 ------------------------------------------------------
summary(fit.model_0000000)
coef(fit.model_0000000)
confint(fit.model_0000000)
# ### model_0000001 ------------------------------------------------------
summary(fit.model_0000001)
coef(fit.model_0000001)
confint(fit.model_0000001)
# ### model_0000010 ------------------------------------------------------
summary(fit.model_0000010)
coef(fit.model_0000010)
confint(fit.model_0000010)
# ### model_0000011 ------------------------------------------------------
summary(fit.model_0000011)
coef(fit.model_0000011)
confint(fit.model_0000011)

# ### model_0000100 ------------------------------------------------------
summary(fit.model_0000100)
coef(fit.model_0000100)
confint(fit.model_0000100)
# ### model_0000101 ------------------------------------------------------
#summary(fit.model_0000101)
#coef(fit.model_0000101)
#confint(fit.model_0000101)
# ### model_0000110 ------------------------------------------------------
summary(fit.model_0000110)
coef(fit.model_0000110)
confint(fit.model_0000110)
# ### model_0000111 ------------------------------------------------------
summary(fit.model_0000111)
coef(fit.model_0000111)
confint(fit.model_0000111)

# ### model_0001000 ------------------------------------------------------
summary(fit.model_0001000)
coef(fit.model_0001000)
confint(fit.model_0001000)
# ### model_0001001 ------------------------------------------------------
#summary(fit.model_0001001)
#coef(fit.model_0001001)
#confint(fit.model_0001001)
# ### model_0001010 ------------------------------------------------------
#summary(fit.model_0001010)
#coef(fit.model_0001010)
#confint(fit.model_0001010)
# ### model_0001011 ------------------------------------------------------
#summary(fit.model_0001011)
#coef(fit.model_0001011)
#confint(fit.model_0001011)

# ### model_0001100 ------------------------------------------------------
summary(fit.model_0001100)
coef(fit.model_0001100)
confint(fit.model_0001100)
# ### model_0001101 ------------------------------------------------------
#summary(fit.model_0001101)
#coef(fit.model_0001101)
#confint(fit.model_0001101)
# ### model_0001110 ------------------------------------------------------
#summary(fit.model_0001110)
#coef(fit.model_0001110)
#confint(fit.model_0001110)
# ### model_0001111 ------------------------------------------------------
#summary(fit.model_000111)
#coef(fit.model_0001111)
#confint(fit.model_0001111)

# ### model_0010000 ------------------------------------------------------
summary(fit.model_0010000)
coef(fit.model_0010000)
confint(fit.model_0010000)
# ### model_0010001 ------------------------------------------------------
summary(fit.model_0010001)
coef(fit.model_0010001)
confint(fit.model_0010001)
# ### model_0010010 ------------------------------------------------------
summary(fit.model_0010010)
coef(fit.model_0010010)
confint(fit.model_0010010)
# ### model_0010011 ------------------------------------------------------
summary(fit.model_0010011)
coef(fit.model_0010011)
confint(fit.model_0010011)

# ### model_0010100 ------------------------------------------------------
summary(fit.model_0010100)
coef(fit.model_0010100)
confint(fit.model_0010100)
# ### model_0010101 ------------------------------------------------------
#summary(fit.model_0010101)
#coef(fit.model_0010101)
#confint(fit.model_0010101)
# ### model_0010110 ------------------------------------------------------
summary(fit.model_0010110)
coef(fit.model_0010110)
confint(fit.model_0010110)
# ### model_0010111 ------------------------------------------------------
summary(fit.model_0010111)
coef(fit.model_0010111)
confint(fit.model_0010111)

# ### model_0011000 ------------------------------------------------------
summary(fit.model_0011000)
coef(fit.model_0011000)
confint(fit.model_0011000)
# ### model_0011001 ------------------------------------------------------
#summary(fit.model_0011001)
#coef(fit.model_0011001)
#confint(fit.model_0011001)
# ### model_0011010 ------------------------------------------------------
summary(fit.model_0011010)
coef(fit.model_0011010)
confint(fit.model_0011010)
# ### model_0011011 ------------------------------------------------------
#summary(fit.model_0011011)
#coef(fit.model_0011011)
#confint(fit.model_0011011)

# ### model_0011100 ------------------------------------------------------
summary(fit.model_0011100)
coef(fit.model_0011100)
confint(fit.model_0011100)
# ### model_0011101 ------------------------------------------------------
#summary(fit.model_0011101)
#coef(fit.model_0011101)
#confint(fit.model_0011101)
# ### model_0011110 ------------------------------------------------------
summary(fit.model_0011110)
coef(fit.model_0011110)
confint(fit.model_0011110)
# ### model_0011111 ------------------------------------------------------
summary(fit.model_0011111)
coef(fit.model_0011111)
confint(fit.model_0011111)

# ### model_0100000 ------------------------------------------------------
summary(fit.model_0100000)
coef(fit.model_0100000)
confint(fit.model_0100000)
# ### model_0100001 ------------------------------------------------------
summary(fit.model_0100001)
coef(fit.model_0100001)
confint(fit.model_0100001)
# ### model_0100010 ------------------------------------------------------
summary(fit.model_0100010)
coef(fit.model_0100010)
confint(fit.model_0100010)
# ### model_0100011 ------------------------------------------------------
summary(fit.model_0100011)
coef(fit.model_0100011)
confint(fit.model_0100011)

# ### model_0100100 ------------------------------------------------------
summary(fit.model_0100100)
coef(fit.model_0100100)
confint(fit.model_0100100)
# ### model_0100101 ------------------------------------------------------
summary(fit.model_0100101)
coef(fit.model_0100101)
confint(fit.model_0100101)
# ### model_0100110 ------------------------------------------------------
summary(fit.model_0100110)
coef(fit.model_0100110)
confint(fit.model_0100110)
# ### model_0100111 ------------------------------------------------------
summary(fit.model_0100111)
coef(fit.model_0100111)
confint(fit.model_0100111)

# ### model_0101000 ------------------------------------------------------
summary(fit.model_0101000)
coef(fit.model_0101000)
confint(fit.model_0101000)
# ### model_0101001 ------------------------------------------------------
#summary(fit.model_0101001)
#coef(fit.model_0101001)
#confint(fit.model_0101001)
# ### model_0101010 ------------------------------------------------------
#summary(fit.model_0101010)
#coef(fit.model_0101010)
#confint(fit.model_0101010)
# ### model_0101011 ------------------------------------------------------
#summary(fit.model_0101011)
#coef(fit.model_0101011)
#confint(fit.model_0101011)

# ### model_0101100 ------------------------------------------------------
summary(fit.model_0101100)
coef(fit.model_0101100)
confint(fit.model_0101100)
# ### model_0101101 ------------------------------------------------------
#summary(fit.model_0101101)
#coef(fit.model_0101101)
#confint(fit.model_0101101)
# ### model_0101110 ------------------------------------------------------
#summary(fit.model_0101110)
#coef(fit.model_0101110)
#confint(fit.model_0101110)
# ### model_0101111 ------------------------------------------------------
#summary(fit.model_0101111)
#coef(fit.model_0101111)
#confint(fit.model_0101111)

# ### model_0110000 ------------------------------------------------------
summary(fit.model_0110000)
coef(fit.model_0110000)
confint(fit.model_0110000)
# ### model_0110001 ------------------------------------------------------
summary(fit.model_0110001)
coef(fit.model_0110001)
confint(fit.model_0110001)
# ### model_0110010 ------------------------------------------------------
summary(fit.model_0110010)
coef(fit.model_0110010)
confint(fit.model_0110010)
# ### model_0110011 ------------------------------------------------------
summary(fit.model_0110011)
coef(fit.model_0110011)
confint(fit.model_0110011)

# ### model_0110100 ------------------------------------------------------
summary(fit.model_0110100)
coef(fit.model_0110100)
confint(fit.model_0110100)
# ### model_0110101 ------------------------------------------------------
summary(fit.model_0110101)
coef(fit.model_0110101)
confint(fit.model_0110101)
# ### model_0110110 ------------------------------------------------------
summary(fit.model_0110110)
coef(fit.model_0110110)
confint(fit.model_0110110)
# ### model_0110111 ------------------------------------------------------
summary(fit.model_0110111)
coef(fit.model_0110111)
confint(fit.model_0110111)

# ### model_0111000 ------------------------------------------------------
summary(fit.model_0111000)
coef(fit.model_0111000)
confint(fit.model_0111000)
# ### model_0111001 ------------------------------------------------------
summary(fit.model_0111001)
coef(fit.model_0111001)
confint(fit.model_0111001)
# ### model_0111010 ------------------------------------------------------
summary(fit.model_0111010)
coef(fit.model_0111010)
confint(fit.model_0111010)
# ### model_0111011 ------------------------------------------------------
summary(fit.model_0111011)
coef(fit.model_0111011)
confint(fit.model_0111011)

# ### model_0111100 ------------------------------------------------------
summary(fit.model_0111100)
coef(fit.model_0111100)
confint(fit.model_0111100)
# ### model_0111101 ------------------------------------------------------
#summary(fit.model_0111101)
#coef(fit.model_0111101)
#confint(fit.model_0111101)
# ### model_0111110 ------------------------------------------------------
#summary(fit.model_0111110)
#coef(fit.model_0111110)
#confint(fit.model_0111110)
# ### model_0111111 ------------------------------------------------------
#summary(fit.model_0111111)
#coef(fit.model_0111111)
#confint(fit.model_0111111)
