# Supplementary material for: Visualization of estimated prevalence of CES-D positivity accounting for background factors and AIS scores
Source: Sci Rep. 2022 Oct 21;12:17656. doi: 10.1038/s41598-022-22266-1 (PMC9586984; doi:10.1038/s41598-022-22266-1)
Supplement: Supplementary file 3 — Supplementary Information 3. [file 41598_2022_22266_MOESM3_ESM.r]

# 0:mental,0:age(young:0,old:1),0:sex(male:0,female:1),0:family(multi:0,single:1),0:LSNS-6,0:bereavement,0:destruction
# CES-D_table -------------------------------------------------------------------
d <- read.csv("original_data_ALL.csv")
CESD_list <- c("ID",
               "X423090.00","X423100.00","X423110.00","X423120.00","X423130.00",
               "X423140.00","X423150.00","X423160.00","X423170.00","X423180.00",
               "X423190.00","X423200.00","X423210.00","X423220.00","X423230.00",
               "X423240.00","X423250.00","X423260.00","X423270.00","X423280.00")

df_CESD <- d[, CESD_list] %>% na.omit()
df_CESD_sum <- df_CESD %>% 
  dplyr::mutate(C_sum = rowSums(.[2:21])-20) %>% 
  dplyr::select(ID, C_sum) %>% 
  dplyr::mutate(C_score = if_else(C_sum > 15, 1, 0))
# AIS_table ---------------------------------------------------------------
AIS_list <- c("ID","X405010.00","X405040.00",
              "X422880.00","X422890.00","X422900.00","X422910.00",
              "X422920.00","X422930.00","X422940.00","X422950.00")

AIS_selected <- d[, AIS_list]
AIS_selected <- AIS_selected %>% na.omit()
AIS_sum <- AIS_selected %>% dplyr::mutate(A_sum = rowSums(.[4:11])-8) %>% dplyr::select("ID", "A_sum")


# #0_crude_dataframe -------------------------------------------------------------
df_CESD_sum <- inner_join(df_CESD_sum, AIS_sum) 
df_model_xxxxxxx <- df_CESD_sum %>% dplyr::select("ID","C_score","A_sum")
# ## graph ----------------------------------------------------------------
plot_model <- ggplot(NULL)
plot_model <- ggplot() + xlab("AIS score") + ylab("CES-D Probability") + 
  scale_x_continuous(breaks = seq(0, 24, 1)) + scale_y_continuous(breaks = seq(0, 1, 0.2)) +
  coord_cartesian(xlim = c(0,24), ylim = c(0,1)) +
  geom_vline(xintercept = 6, colour ="black") +
  geom_hline(yintercept = 0.5, colour ="black", linetype = "dashed")

plot_model_2 <- ggplot(NULL)
plot_model_2 <- ggplot() + scale_x_continuous(breaks = seq(0, 24, 1)) + scale_y_continuous(breaks = seq(0, 1, 0.2)) +
  coord_cartesian(xlim = c(0,24), ylim = c(0,1)) + labs(x = NULL, y = NULL) +
  geom_vline(xintercept = 6, colour ="black") +
  geom_hline(yintercept = 0.5, colour ="black", linetype = "dashed") + theme(axis.text = element_blank())
# ### plot_model_xxxxxxx -------------------------------------------------------
plot_xxxxxxx <- plot_model + stat_smooth(df_model_xxxxxxx, mapping = aes(x = A_sum, y = C_score), method = glm, se = FALSE, 
                                         method.args = list(family = "binomial"(link = "probit")), colour = "#000000") + ggtitle("#xxxxxxx")

plot_point_xxxxxxx <- plot_xxxxxxx + geom_point(df_model_xxxxxxx, mapping = aes(x = A_sum, y = C_score), 
                                                position = position_jitter(width = 0.1, height = 0.02), 
                                                alpha = .5, shape=21, size = 1.5, colour ="#000000")

plot_xxxxxxx_2 <- plot_model_2 + stat_smooth(df_model_xxxxxxx, mapping = aes(x = A_sum, y = C_score), method = glm, se = FALSE, 
                                             method.args = list(family = "binomial"(link = "probit")), colour = "#000000")

plot_point_xxxxxxx_2 <- plot_xxxxxxx_2 + geom_point(df_model_xxxxxxx, mapping = aes(x = A_sum, y = C_score), 
                                                    position = position_jitter(width = 0.1, height = 0.02), 
                                                    alpha = .5, shape=21, size = 1.5, colour ="#000000")


# #1_Mental Disorder ---------------------------------------------------------
MDis_list <- c("ID","X413220.00","X413300.00",
               "X413380.00","X413460.00","X413540.00","X413620.00",
               "X413700.00","X413780.00","X414270.00")
MDis_names <- c("ID","DBD","DAD","Dementia","Bipolar","Anxiety","PTSDBD","PTSDAD","Schizo","Other")
MDis_selected <- d[, MDis_list]
names(MDis_selected) <- MDis_names
MDis_selected <- MDis_selected %>% na.omit()

MDis_N <- subset(MDis_selected, MDis_selected$DBD == "0" & MDis_selected$DAD == "0" & MDis_selected$Dementia == "0" & 
                   MDis_selected$Bipolar == "0" & MDis_selected$Anxiety == "0" & MDis_selected$PTSDBD == "0" &
                   MDis_selected$PTSDAD == "0" & MDis_selected$Schizo == "0" & MDis_selected$Other == "0")
MDis_P <- subset(MDis_selected, MDis_selected$DBD == "1" | MDis_selected$DAD == "1" | MDis_selected$Dementia == "1" | 
                   MDis_selected$Bipolar == "1" | MDis_selected$Anxiety == "1" | MDis_selected$PTSDBD == "1" |
                   MDis_selected$PTSDAD == "1" | MDis_selected$Schizo == "1" | MDis_selected$Other == "1")

df_model_0xxxxxx <- inner_join(MDis_N, df_model_xxxxxxx)
df_model_1xxxxxx <- inner_join(MDis_P, df_model_xxxxxxx)
# plot_mode_0xxxxxx_1xxxxxx -----------------------------------------------
# ### model_0xxxxxx -------------------------------------------------------
plot_0xxxxxx <- plot_model + stat_smooth(df_model_0xxxxxx, mapping = aes(x = A_sum, y = C_score), method = glm, se = FALSE, 
                                         method.args = list(family = "binomial"(link = "probit")), colour = "#009e73", size = 1.5) + ggtitle("#0xxxxxx")

plot_point_0xxxxxx <- plot_0xxxxxx + geom_point(df_model_0xxxxxx, mapping = aes(x = A_sum, y = C_score), 
                                                position = position_jitter(width = 0.1, height = 0.02), 
                                                alpha = .5, shape=21, size = 1.5, colour ="#009e73")

plot_0xxxxxx_2 <- plot_model_2 + stat_smooth(df_model_0xxxxxx, mapping = aes(x = A_sum, y = C_score), method = glm, se = FALSE, 
                                             method.args = list(family = "binomial"(link = "probit")), colour = "#009e73", size = 1.5)

plot_point_0xxxxxx_2 <- plot_0xxxxxx_2 + geom_point(df_model_0xxxxxx, mapping = aes(x = A_sum, y = C_score), 
                                                    position = position_jitter(width = 0.05, height = 0.025), 
                                                    alpha = 1, shape=16, size = 1.5, colour ="#009e73")
# ### model_1xxxxxx -------------------------------------------------------
plot_1xxxxxx <- plot_model + stat_smooth(df_model_1xxxxxx, mapping = aes(x = A_sum, y = C_score), method = glm, se = FALSE, 
                                         method.args = list(family = "binomial"(link = "probit"), size = 1.5), colour = "#e69f00") + ggtitle("#1xxxxxx")

plot_point_1xxxxxx <- plot_1xxxxxx + geom_point(df_model_1xxxxxx, mapping = aes(x = A_sum, y = C_score), 
                                                position = position_jitter(width = 0.2, height = 0.01), 
                                                alpha = 1, shape=16, size = 2, colour ="#e69f00")

plot_1xxxxxx_2 <- plot_model_2 + stat_smooth(df_model_1xxxxxx, mapping = aes(x = A_sum, y = C_score), method = glm, se = FALSE, 
                                             method.args = list(family = "binomial"(link = "probit")), colour = "#e69f00", size = 1.5)

plot_point_1xxxxxx_2 <- plot_1xxxxxx_2 + geom_point(df_model_1xxxxxx, mapping = aes(x = A_sum, y = C_score), 
                                                    position = position_jitter(width = 0.2, height = 0.01), 
                                                    alpha = 1, shape=16, size = 2, colour ="#e69f00")

multi_0xxxxxx_1xxxxxx <- plot_point_0xxxxxx_2 + 
  stat_smooth(df_model_1xxxxxx, mapping = aes(x = A_sum, y = C_score), method = glm, se = FALSE, 
              method.args = list(family = "binomial"(link = "probit")), colour = "#e69f00", size = 1.5) +
  geom_point(df_model_1xxxxxx, mapping = aes(x = A_sum, y = C_score), 
             position = position_jitter(width = 0.2, height = 0.01), 
             alpha = 1, shape=16, size = 2.5, colour ="#e69f00")

#fig1_multi_0xxxxxx_1xxxxxx
#png("fig1_multi_0xxxxxx_1xxxxxx.png", width = 800, height = 500)
#multi_0xxxxxx_1xxxxxx
#dev.off()

# #2_age ------------------------------------------------------------------
d_sex_age_list <- c("ID","X405010.00","X405040.00")
d_sex_age <- d[, d_sex_age_list] %>% na.omit()
d_sex_age_category <- d_sex_age %>% dplyr::mutate(sex = if_else(.[2] < 2, "M", "F")) %>% 
  dplyr::mutate(age = if_else(.[3] > 64, "R", "W"))
df_W <- subset(d_sex_age_category, d_sex_age_category$age == "W")
df_R <- subset(d_sex_age_category, d_sex_age_category$age == "R")

df_model_00xxxxx <- inner_join(df_model_0xxxxxx, df_W)
df_model_01xxxxx <- inner_join(df_model_0xxxxxx, df_R)
# plot_mode_00xxxxx_01xxxxx -----------------------------------------------
# ### model_00xxxxx -------------------------------------------------------
plot_00xxxxx <- plot_model + stat_smooth(df_model_00xxxxx, mapping = aes(x = A_sum, y = C_score), method = glm, se = FALSE, 
                                         method.args = list(family = "binomial"(link = "probit")), colour = "#d69c2f") + ggtitle("#00xxxxx")

plot_point_00xxxxx <- plot_00xxxxx + geom_point(df_model_00xxxxx, mapping = aes(x = A_sum, y = C_score), 
                                                position = position_jitter(width = 0.1, height = 0.02), 
                                                alpha = .5, shape=21, size = 1.5, colour ="#d69c2f")

plot_00xxxxx_2 <- plot_model_2 + stat_smooth(df_model_00xxxxx, mapping = aes(x = A_sum, y = C_score), method = glm, se = FALSE, 
                                             method.args = list(family = "binomial"(link = "probit")), colour = "#d69c2f")

plot_point_00xxxxx_2 <- plot_00xxxxx_2 + geom_point(df_model_00xxxxx, mapping = aes(x = A_sum, y = C_score), 
                                                    position = position_jitter(width = 0.05, height = 0.025), 
                                                    alpha = 1, shape=16, size = 1.5, colour ="#d69c2f")
# ### model_01xxxxx -------------------------------------------------------
plot_01xxxxx <- plot_model + stat_smooth(df_model_01xxxxx, mapping = aes(x = A_sum, y = C_score), method = glm, se = FALSE, 
                                         method.args = list(family = "binomial"(link = "probit"), size = 1.5), colour = "#755139") + ggtitle("#00xxxxx")

plot_point_01xxxxx <- plot_01xxxxx + geom_point(df_model_01xxxxx, mapping = aes(x = A_sum, y = C_score), 
                                                position = position_jitter(width = 0.2, height = 0.01), 
                                                alpha = 1, shape=16, size = 1.5, colour ="#755139")

plot_01xxxxx_2 <- plot_model_2 + stat_smooth(df_model_01xxxxx, mapping = aes(x = A_sum, y = C_score), method = glm, se = FALSE, 
                                             method.args = list(family = "binomial"(link = "probit"), size = 1.5), colour = "#755139")

plot_point_01xxxxx_2 <- plot_01xxxxx_2 + geom_point(df_model_01xxxxx, mapping = aes(x = A_sum, y = C_score), 
                                                    position = position_jitter(width = 0.2, height = 0.01), 
                                                    alpha = 1, shape=16, size = 1.5, colour ="#755139")
multi_00xxxxx_01xxxxx <- plot_point_00xxxxx_2 + 
  stat_smooth(df_model_01xxxxx, mapping = aes(x = A_sum, y = C_score), method = glm, se = FALSE, 
              method.args = list(family = "binomial"(link = "probit")), colour = "#755139") +
  geom_point(df_model_01xxxxx, mapping = aes(x = A_sum, y = C_score), 
             position = position_jitter(width = 0.2, height = 0.01), 
             alpha = 1, shape=16, size = 1.5, colour ="#755139")
