# Supplementary material for: Visualization of estimated prevalence of CES-D positivity accounting for background factors and AIS scores
Source: Sci Rep. 2022 Oct 21;12:17656. doi: 10.1038/s41598-022-22266-1 (PMC9586984; doi:10.1038/s41598-022-22266-1)
Supplement: Supplementary file 4 — Supplementary Information 4. [file 41598_2022_22266_MOESM4_ESM.r]

# 0:mental,0:age(young:0,old:1),0:sex(male:0,female:1),0:family(multi:0,single:1),0:LSNS-6,0:bereavement,0:destruction
# CES-D_table -------------------------------------------------------------------
d <- read.csv("original_data_ALL.csv")
CESD_list <- c("ID",
               "X423090.00","X423100.00","X423110.00","X423120.00","X423130.00",
               "X423140.00","X423150.00","X423160.00","X423170.00","X423180.00",
               "X423190.00","X423200.00","X423210.00","X423220.00","X423230.00",
               "X423240.00","X423250.00","X423260.00","X423270.00","X423280.00")

df_CESD <- d[, CESD_list] %>% na.omit()
df_CESD_sum <- df_CESD %>% 
  dplyr::mutate(C_sum = rowSums(.[2:21])-20) %>% 
  dplyr::select(ID, C_sum) %>% 
  dplyr::mutate(C_score = if_else(C_sum > 15, 1, 0))
# AIS_table ---------------------------------------------------------------
AIS_list <- c("ID","X405010.00","X405040.00",
              "X422880.00","X422890.00","X422900.00","X422910.00",
              "X422920.00","X422930.00","X422940.00","X422950.00")

AIS_selected <- d[, AIS_list]
AIS_selected <- AIS_selected %>% na.omit()
AIS_sum <- AIS_selected %>% dplyr::mutate(A_sum = rowSums(.[4:11])-8) %>% dplyr::select("ID", "A_sum")

A_sum <- seq(0,24, length = 241)
df_x <- data.frame(A_sum) %>% round(., digits = 1)
# ## graph_default ----------------------------------------------------------------
plot_model <- ggplot(NULL)
plot_model <- ggplot() + xlab("AIS score") + ylab("CES-D Probability") + 
  scale_x_continuous(breaks = seq(0, 24, 1)) + scale_y_continuous(breaks = seq(0, 1, 0.2)) +
  coord_cartesian(xlim = c(0,24), ylim = c(0,1)) +
  geom_vline(xintercept = 6, colour ="black") +
  geom_hline(yintercept = 0.5, colour ="black", linetype = "dashed")
plot_model_2 <- ggplot(NULL)
plot_model_2 <- ggplot() + scale_x_continuous(breaks = seq(0, 24, 1)) + scale_y_continuous(breaks = seq(0, 1, 0.2)) +
  coord_cartesian(xlim = c(0,24), ylim = c(0,1)) + labs(x = NULL, y = NULL) +
  geom_vline(xintercept = 6, colour ="black") +
  geom_hline(yintercept = 0.5, colour ="black", linetype = "dashed") + theme(axis.text = element_blank())
# #0_crude_modeling -------------------------------------------------------------
df_CESD_sum <- inner_join(df_CESD_sum, AIS_sum) 
df_model_xxxxxxx <- df_CESD_sum %>% dplyr::select("ID","C_score","A_sum")

fit.model_xxxxxxx <- glm(C_score ~ A_sum, family = binomial(link="probit"), data = df_model_xxxxxxx)
# prediction_by_model_xxxxxxx ---------------------------------------------
y.predict.model_xxxxxxx <- predict(fit.model_xxxxxxx, df_x, type = "link", se.fit = TRUE)
C_score <- pnorm(y.predict.model_xxxxxxx$fit)
df_y <- round(C_score, digits = 2) %>% data.frame(.) %>% t(.)
df_x <- t(df_x) %>% round(., digits = 1)
df_z_xxxxxxx <- rbind(C_score, df_x) %>% t(.) %>% data.frame(.)
# plot_xxxxxxx -----------------------------------------------
plot_xxxxxxx <- plot_model + geom_path(data = df_z_xxxxxxx, aes(x = A_sum, y = C_score), size = 1.5, colour = "blue") + ggtitle("#xxxxxxx")


# #1_Mental Disorder ---------------------------------------------------------
MDis_list <- c("ID","X413220.00","X413300.00",
               "X413380.00","X413460.00","X413540.00","X413620.00",
               "X413700.00","X413780.00","X414270.00")
MDis_names <- c("ID","DBD","DAD","Dementia","Bipolar","Anxiety","PTSDBD","PTSDAD","Schizo","Other")
MDis_selected <- d[, MDis_list]
names(MDis_selected) <- MDis_names
MDis_selected <- MDis_selected %>% na.omit()

MDis_N <- subset(MDis_selected, MDis_selected$DBD == "0" & MDis_selected$DAD == "0" & MDis_selected$Dementia == "0" & 
                   MDis_selected$Bipolar == "0" & MDis_selected$Anxiety == "0" & MDis_selected$PTSDBD == "0" &
                   MDis_selected$PTSDAD == "0" & MDis_selected$Schizo == "0" & MDis_selected$Other == "0")
MDis_P <- subset(MDis_selected, MDis_selected$DBD == "1" | MDis_selected$DAD == "1" | MDis_selected$Dementia == "1" | 
                   MDis_selected$Bipolar == "1" | MDis_selected$Anxiety == "1" | MDis_selected$PTSDBD == "1" |
                   MDis_selected$PTSDAD == "1" | MDis_selected$Schizo == "1" | MDis_selected$Other == "1")

df_model_0xxxxxx <- inner_join(MDis_N, df_model_xxxxxxx)
df_model_1xxxxxx <- inner_join(MDis_P, df_model_xxxxxxx)
# ## modeling -------------------------------------------------------------
fit.model_0xxxxxx <- glm(C_score ~ A_sum, family = binomial(link="probit"), data = df_model_0xxxxxx)
fit.model_1xxxxxx <- glm(C_score ~ A_sum, family = binomial(link="probit"), data = df_model_1xxxxxx)
# prediction_by_model_0xxxxxx ---------------------------------------------
A_sum <- seq(0,24, length = 241)
df_x <- data.frame(A_sum) %>% round(., digits = 1)
y.predict.model_0xxxxxx <- predict(fit.model_0xxxxxx, df_x, type = "link", se.fit = TRUE)
C_score <- pnorm(y.predict.model_0xxxxxx$fit)
df_y <- round(C_score, digits = 2) %>% data.frame(.) %>% t(.)
df_x <- t(df_x) %>% round(., digits = 1)
df_z_0xxxxxx <- rbind(C_score, df_x) %>% t(.) %>% data.frame(.)
# prediction_by_model_1xxxxxx ---------------------------------------------
A_sum <- seq(0,24, length = 241)
df_x <- data.frame(A_sum) %>% round(., digits = 1)
y.predict.model_1xxxxxx <- predict(fit.model_1xxxxxx, df_x, type = "link", se.fit = TRUE)
C_score <- pnorm(y.predict.model_1xxxxxx$fit)
df_y <- round(C_score, digits = 2) %>% data.frame(.) %>% t(.)
df_x <- t(df_x) %>% round(., digits = 1)
df_z_1xxxxxx <- rbind(C_score, df_x) %>% t(.) %>% data.frame(.)
# plot_0xxxxxx_1xxxxxx -----------------------------------------------
plot_0xxxxxx <- plot_model + geom_path(data = df_z_0xxxxxx, aes(x = A_sum, y = C_score), size = 1.5, colour = "#009e73") + ggtitle("#0xxxxxx")
plot_1xxxxxx <- plot_model + geom_path(data = df_z_1xxxxxx, aes(x = A_sum, y = C_score), size = 1.5, colour = "#e69f00") + ggtitle("#1xxxxxx")

multi_0xxxxxx_1xxxxxx <- plot_model +
  geom_path(data = df_z_0xxxxxx, aes(x = A_sum, y = C_score), size = 1.5, colour = "#009e73") +
  geom_path(data = df_z_1xxxxxx, aes(x = A_sum, y = C_score), size = 1.5, colour = "#e69f00") + ggtitle("#0xxxxxx_1xxxxxx")

multi_0xxxxxx_1xxxxxx_2 <- plot_model_2 + 
  geom_path(data = df_z_0xxxxxx, aes(x = A_sum, y = C_score), size = 1.5, colour = "#009e73") +
  geom_path(data = df_z_1xxxxxx, aes(x = A_sum, y = C_score), size = 1.5, colour = "#e69f00")


# #2_age ------------------------------------------------------------------
d_sex_age_list <- c("ID","X405010.00","X405040.00")
d_sex_age <- d[, d_sex_age_list] %>% na.omit()
d_sex_age_category <- d_sex_age %>% dplyr::mutate(sex = if_else(.[2] < 2, "M", "F")) %>% 
  dplyr::mutate(age = if_else(.[3] > 64, "R", "W"))
df_W <- subset(d_sex_age_category, d_sex_age_category$age == "W")
df_R <- subset(d_sex_age_category, d_sex_age_category$age == "R")

df_model_00xxxxx <- inner_join(df_model_0xxxxxx, df_W)
df_model_01xxxxx <- inner_join(df_model_0xxxxxx, df_R)
# ## modeling -------------------------------------------------------------
fit.model_00xxxxx <- glm(C_score ~ A_sum, family = binomial(link="probit"), data = df_model_00xxxxx)
fit.model_01xxxxx <- glm(C_score ~ A_sum, family = binomial(link="probit"), data = df_model_01xxxxx)
# prediction_by_model_00xxxxx ---------------------------------------------
A_sum <- seq(0,24, length = 241)
df_x <- data.frame(A_sum) %>% round(., digits = 1)
y.predict.model_00xxxxx <- predict(fit.model_00xxxxx, df_x, type = "link", se.fit = TRUE)
C_score <- pnorm(y.predict.model_00xxxxx$fit)
df_y <- round(C_score, digits = 2) %>% data.frame(.) %>% t(.)
df_x <- t(df_x) %>% round(., digits = 1)
df_z_00xxxxx <- rbind(C_score, df_x) %>% t(.) %>% data.frame(.)
# prediction_by_model_01xxxxx ---------------------------------------------
A_sum <- seq(0,24, length = 241)
df_x <- data.frame(A_sum) %>% round(., digits = 1)
y.predict.model_01xxxxx <- predict(fit.model_01xxxxx, df_x, type = "link", se.fit = TRUE)
C_score <- pnorm(y.predict.model_01xxxxx$fit)
df_y <- round(C_score, digits = 2) %>% data.frame(.) %>% t(.)
df_x <- t(df_x) %>% round(., digits = 1)
df_z_01xxxxx <- rbind(C_score, df_x) %>% t(.) %>% data.frame(.)
# plot_00xxxxx_01xxxxx -----------------------------------------------
plot_00xxxxx <- plot_model + geom_path(data = df_z_00xxxxx, aes(x = A_sum, y = C_score), size = 1.5, colour = "#d69c2f") + ggtitle("#00xxxxx")
plot_01xxxxx <- plot_model + geom_path(data = df_z_01xxxxx, aes(x = A_sum, y = C_score), size = 1.5, colour = "#755139") + ggtitle("#01xxxxx")

multi_00xxxxx_01xxxxx <- plot_model +
  geom_path(data = df_z_00xxxxx, aes(x = A_sum, y = C_score), size = 1.5, colour = "#d69c2f") +
  geom_path(data = df_z_01xxxxx, aes(x = A_sum, y = C_score), size = 1.5, colour = "#755139") + ggtitle("#00xxxxx_01xxxxx")

multi_00xxxxx_01xxxxx_2 <- plot_model_2 + 
  geom_path(data = df_z_00xxxxx, aes(x = A_sum, y = C_score), size = 1.5, colour = "#d69c2f") +
  geom_path(data = df_z_01xxxxx, aes(x = A_sum, y = C_score), size = 1.5, colour = "#755139")


# #3_sex ------------------------------------------------------------------
df_M <- subset(d_sex_age_category, d_sex_age_category$sex == "M")
df_F <- subset(d_sex_age_category, d_sex_age_category$sex == "F")

df_model_000xxxx <- inner_join(df_model_00xxxxx, df_M)
df_model_001xxxx <- inner_join(df_model_00xxxxx, df_F)
df_model_010xxxx <- inner_join(df_model_01xxxxx, df_M)
df_model_011xxxx <- inner_join(df_model_01xxxxx, df_F)
# ## modeling -------------------------------------------------------------
fit.model_000xxxx <- glm(C_score ~ A_sum, family = binomial(link="probit"), data = df_model_000xxxx)
fit.model_001xxxx <- glm(C_score ~ A_sum, family = binomial(link="probit"), data = df_model_001xxxx)
fit.model_010xxxx <- glm(C_score ~ A_sum, family = binomial(link="probit"), data = df_model_010xxxx)
fit.model_011xxxx <- glm(C_score ~ A_sum, family = binomial(link="probit"), data = df_model_011xxxx)
# prediction_by_model_000xxxx ---------------------------------------------
A_sum <- seq(0,24, length = 241)
df_x <- data.frame(A_sum) %>% round(., digits = 1)
y.predict.model_000xxxx <- predict(fit.model_000xxxx, df_x, type = "link", se.fit = TRUE)
C_score <- pnorm(y.predict.model_000xxxx$fit)
df_y <- round(C_score, digits = 2) %>% data.frame(.) %>% t(.)
df_x <- t(df_x) %>% round(., digits = 1)
df_z_000xxxx <- rbind(C_score, df_x) %>% t(.) %>% data.frame(.)
# prediction_by_model_001xxxx ---------------------------------------------
A_sum <- seq(0,24, length = 241)
df_x <- data.frame(A_sum) %>% round(., digits = 1)
y.predict.model_001xxxx <- predict(fit.model_001xxxx, df_x, type = "link", se.fit = TRUE)
C_score <- pnorm(y.predict.model_001xxxx$fit)
df_y <- round(C_score, digits = 2) %>% data.frame(.) %>% t(.)
df_x <- t(df_x) %>% round(., digits = 1)
df_z_001xxxx <- rbind(C_score, df_x) %>% t(.) %>% data.frame(.)
# prediction_by_model_010xxxx ---------------------------------------------
A_sum <- seq(0,24, length = 241)
df_x <- data.frame(A_sum) %>% round(., digits = 1)
y.predict.model_010xxxx <- predict(fit.model_010xxxx, df_x, type = "link", se.fit = TRUE)
C_score <- pnorm(y.predict.model_010xxxx$fit)
df_y <- round(C_score, digits = 2) %>% data.frame(.) %>% t(.)
df_x <- t(df_x) %>% round(., digits = 1)
df_z_010xxxx <- rbind(C_score, df_x) %>% t(.) %>% data.frame(.)
# prediction_by_model_011xxxx ---------------------------------------------
A_sum <- seq(0,24, length = 241)
df_x <- data.frame(A_sum) %>% round(., digits = 1)
y.predict.model_011xxxx <- predict(fit.model_011xxxx, df_x, type = "link", se.fit = TRUE)
C_score <- pnorm(y.predict.model_011xxxx$fit)
df_y <- round(C_score, digits = 2) %>% data.frame(.) %>% t(.)
df_x <- t(df_x) %>% round(., digits = 1)
df_z_011xxxx <- rbind(C_score, df_x) %>% t(.) %>% data.frame(.)
# plot_000xxxx_011xxxx -----------------------------------------------
plot_000xxxx <- plot_model + geom_path(data = df_z_000xxxx, aes(x = A_sum, y = C_score), size = 1.5, colour = "#56b4e9") + ggtitle("#000xxxx")
plot_001xxxx <- plot_model + geom_path(data = df_z_001xxxx, aes(x = A_sum, y = C_score), size = 1.5, colour = "#cc79a7") + ggtitle("#001xxxx")
plot_010xxxx <- plot_model + geom_path(data = df_z_010xxxx, aes(x = A_sum, y = C_score), size = 1.5, colour = "#0072b2") + ggtitle("#010xxxx")
plot_011xxxx <- plot_model + geom_path(data = df_z_011xxxx, aes(x = A_sum, y = C_score), size = 1.5, colour = "#9e1030") + ggtitle("#011xxxx")

multi_000xxxx_011xxxx <- plot_model + 
  geom_path(data = df_z_000xxxx, aes(x = A_sum, y = C_score), size = 1.5, colour = "#56b4e9") +
  geom_path(data = df_z_001xxxx, aes(x = A_sum, y = C_score), size = 1.5, colour = "#cc79a7") +
  geom_path(data = df_z_010xxxx, aes(x = A_sum, y = C_score), size = 1.5, colour = "#0072b2") +
  geom_path(data = df_z_011xxxx, aes(x = A_sum, y = C_score), size = 1.5, colour = "#9e1030") + ggtitle("#000xxxx_011xxxx")
multi_000xxxx_011xxxx_2 <- plot_model_2 + 
  geom_path(data = df_z_000xxxx, aes(x = A_sum, y = C_score), size = 1.5, colour = "#56b4e9") +
  geom_path(data = df_z_001xxxx, aes(x = A_sum, y = C_score), size = 1.5, colour = "#cc79a7") +
  geom_path(data = df_z_010xxxx, aes(x = A_sum, y = C_score), size = 1.5, colour = "#0072b2") +
  geom_path(data = df_z_011xxxx, aes(x = A_sum, y = C_score), size = 1.5, colour = "#9e1030")


# #4_family ---------------------------------------------------------------
single_list <- c("ID","X410540.00")
d_single_0 <- d[, single_list] %>% na.omit()
d_single_1 <- mutate(d_single_0,
                     single_level = if_else(X410540.00 == "1", 1, 0))
d_single_N <- subset(d_single_1, d_single_1$single_level == "0")
d_single_P <- subset(d_single_1, d_single_1$single_level == "1")

df_model_0000xxx <- inner_join(df_model_000xxxx, d_single_N)
df_model_0001xxx <- inner_join(df_model_000xxxx, d_single_P)
df_model_0010xxx <- inner_join(df_model_001xxxx, d_single_N)
df_model_0011xxx <- inner_join(df_model_001xxxx, d_single_P)
df_model_0100xxx <- inner_join(df_model_010xxxx, d_single_N)
df_model_0101xxx <- inner_join(df_model_010xxxx, d_single_P)
df_model_0110xxx <- inner_join(df_model_011xxxx, d_single_N)
df_model_0111xxx <- inner_join(df_model_011xxxx, d_single_P)
# ## modeling -------------------------------------------------------------
fit.model_0000xxx <- glm(C_score ~ A_sum, family = binomial(link="probit"), data = df_model_0000xxx)
fit.model_0001xxx <- glm(C_score ~ A_sum, family = binomial(link="probit"), data = df_model_0001xxx)
fit.model_0010xxx <- glm(C_score ~ A_sum, family = binomial(link="probit"), data = df_model_0010xxx)
fit.model_0011xxx <- glm(C_score ~ A_sum, family = binomial(link="probit"), data = df_model_0011xxx)
fit.model_0100xxx <- glm(C_score ~ A_sum, family = binomial(link="probit"), data = df_model_0100xxx)
fit.model_0101xxx <- glm(C_score ~ A_sum, family = binomial(link="probit"), data = df_model_0101xxx)
fit.model_0110xxx <- glm(C_score ~ A_sum, family = binomial(link="probit"), data = df_model_0110xxx)
fit.model_0111xxx <- glm(C_score ~ A_sum, family = binomial(link="probit"), data = df_model_0111xxx)
# prediction_by_model_0000xxx ---------------------------------------------
A_sum <- seq(0,24, length = 241)
df_x <- data.frame(A_sum) %>% round(., digits = 1)
y.predict.model_0000xxx <- predict(fit.model_0000xxx, df_x, type = "link", se.fit = TRUE)
C_score <- pnorm(y.predict.model_0000xxx$fit)
df_y <- round(C_score, digits = 2) %>% data.frame(.) %>% t(.)
df_x <- t(df_x) %>% round(., digits = 1)
df_z_0000xxx <- rbind(C_score, df_x) %>% t(.) %>% data.frame(.)
# prediction_by_model_0001xxx ---------------------------------------------
A_sum <- seq(0,24, length = 241)
df_x <- data.frame(A_sum) %>% round(., digits = 1)
y.predict.model_0001xxx <- predict(fit.model_0001xxx, df_x, type = "link", se.fit = TRUE)
C_score <- pnorm(y.predict.model_0001xxx$fit)
df_y <- round(C_score, digits = 2) %>% data.frame(.) %>% t(.)
df_x <- t(df_x) %>% round(., digits = 1)
df_z_0001xxx <- rbind(C_score, df_x) %>% t(.) %>% data.frame(.)
# prediction_by_model_0010xxx ---------------------------------------------
A_sum <- seq(0,24, length = 241)
df_x <- data.frame(A_sum) %>% round(., digits = 1)
y.predict.model_0010xxx <- predict(fit.model_0010xxx, df_x, type = "link", se.fit = TRUE)
C_score <- pnorm(y.predict.model_0010xxx$fit)
df_y <- round(C_score, digits = 2) %>% data.frame(.) %>% t(.)
df_x <- t(df_x) %>% round(., digits = 1)
df_z_0010xxx <- rbind(C_score, df_x) %>% t(.) %>% data.frame(.)
# prediction_by_model_0011xxx ---------------------------------------------
A_sum <- seq(0,24, length = 241)
df_x <- data.frame(A_sum) %>% round(., digits = 1)
y.predict.model_0011xxx <- predict(fit.model_0011xxx, df_x, type = "link", se.fit = TRUE)
C_score <- pnorm(y.predict.model_0011xxx$fit)
df_y <- round(C_score, digits = 2) %>% data.frame(.) %>% t(.)
df_x <- t(df_x) %>% round(., digits = 1)
df_z_0011xxx <- rbind(C_score, df_x) %>% t(.) %>% data.frame(.)
# prediction_by_model_0100xxx ---------------------------------------------
A_sum <- seq(0,24, length = 241)
df_x <- data.frame(A_sum) %>% round(., digits = 1)
y.predict.model_0100xxx <- predict(fit.model_0100xxx, df_x, type = "link", se.fit = TRUE)
C_score <- pnorm(y.predict.model_0100xxx$fit)
df_y <- round(C_score, digits = 2) %>% data.frame(.) %>% t(.)
df_x <- t(df_x) %>% round(., digits = 1)
df_z_0100xxx <- rbind(C_score, df_x) %>% t(.) %>% data.frame(.)
# prediction_by_model_0101xxx ---------------------------------------------
A_sum <- seq(0,24, length = 241)
df_x <- data.frame(A_sum) %>% round(., digits = 1)
y.predict.model_0101xxx <- predict(fit.model_0101xxx, df_x, type = "link", se.fit = TRUE)
C_score <- pnorm(y.predict.model_0101xxx$fit)
df_y <- round(C_score, digits = 2) %>% data.frame(.) %>% t(.)
df_x <- t(df_x) %>% round(., digits = 1)
df_z_0101xxx <- rbind(C_score, df_x) %>% t(.) %>% data.frame(.)
# prediction_by_model_0110xxx ---------------------------------------------
A_sum <- seq(0,24, length = 241)
df_x <- data.frame(A_sum) %>% round(., digits = 1)
y.predict.model_0110xxx <- predict(fit.model_0110xxx, df_x, type = "link", se.fit = TRUE)
C_score <- pnorm(y.predict.model_0110xxx$fit)
df_y <- round(C_score, digits = 2) %>% data.frame(.) %>% t(.)
df_x <- t(df_x) %>% round(., digits = 1)
df_z_0110xxx <- rbind(C_score, df_x) %>% t(.) %>% data.frame(.)
# prediction_by_model_0111xxx ---------------------------------------------
A_sum <- seq(0,24, length = 241)
df_x <- data.frame(A_sum) %>% round(., digits = 1)
y.predict.model_0111xxx <- predict(fit.model_0111xxx, df_x, type = "link", se.fit = TRUE)
C_score <- pnorm(y.predict.model_0111xxx$fit)
df_y <- round(C_score, digits = 2) %>% data.frame(.) %>% t(.)
df_x <- t(df_x) %>% round(., digits = 1)
df_z_0111xxx <- rbind(C_score, df_x) %>% t(.) %>% data.frame(.)
# plot_0000xxx_0111xxx -----------------------------------------------
plot_0000xxx <- plot_model + geom_path(data = df_z_0000xxx, aes(x = A_sum, y = C_score), size = 1.5, colour = "#56b4e9") + ggtitle("#0000xxx")
plot_0001xxx <- plot_model + geom_path(data = df_z_0001xxx, aes(x = A_sum, y = C_score), size = 1.5, colour = "#0072b2") + ggtitle("#0001xxx")
plot_0010xxx <- plot_model + geom_path(data = df_z_0010xxx, aes(x = A_sum, y = C_score), size = 1.5, colour = "#cc79a7") + ggtitle("#0010xxx")
plot_0011xxx <- plot_model + geom_path(data = df_z_0011xxx, aes(x = A_sum, y = C_score), size = 1.5, colour = "#9e1030") + ggtitle("#0011xxx")

plot_0100xxx <- plot_model + geom_path(data = df_z_0100xxx, aes(x = A_sum, y = C_score), size = 1.5, colour = "#56b4e9") + ggtitle("#0100xxx")
plot_0101xxx <- plot_model + geom_path(data = df_z_0101xxx, aes(x = A_sum, y = C_score), size = 1.5, colour = "#0072b2") + ggtitle("#0101xxx")
plot_0110xxx <- plot_model + geom_path(data = df_z_0110xxx, aes(x = A_sum, y = C_score), size = 1.5, colour = "#cc79a7") + ggtitle("#0110xxx")
plot_0111xxx <- plot_model + geom_path(data = df_z_0111xxx, aes(x = A_sum, y = C_score), size = 1.5, colour = "#9e1030") + ggtitle("#0111xxx")

multi_working_age <- plot_model + 
  geom_path(data = df_z_0000xxx, aes(x = A_sum, y = C_score), size = 1.5, colour = "#56b4e9") +
  geom_path(data = df_z_0001xxx, aes(x = A_sum, y = C_score), size = 1.5, colour = "#0072b2") +
  geom_path(data = df_z_0010xxx, aes(x = A_sum, y = C_score), size = 1.5, colour = "#cc79a7") +
  geom_path(data = df_z_0011xxx, aes(x = A_sum, y = C_score), size = 1.5, colour = "#9e1030") + ggtitle("working_age")
multi_working_age_2 <- plot_model_2 + 
  geom_path(data = df_z_0000xxx, aes(x = A_sum, y = C_score), size = 1.5, colour = "#56b4e9") +
  geom_path(data = df_z_0001xxx, aes(x = A_sum, y = C_score), size = 1.5, colour = "#0072b2") +
  geom_path(data = df_z_0010xxx, aes(x = A_sum, y = C_score), size = 1.5, colour = "#cc79a7") +
  geom_path(data = df_z_0011xxx, aes(x = A_sum, y = C_score), size = 1.5, colour = "#9e1030")

multi_retired_age <- plot_model + 
  geom_path(data = df_z_0100xxx, aes(x = A_sum, y = C_score), size = 1.5, colour = "#56b4e9") +
  geom_path(data = df_z_0101xxx, aes(x = A_sum, y = C_score), size = 1.5, colour = "#0072b2") +
  geom_path(data = df_z_0110xxx, aes(x = A_sum, y = C_score), size = 1.5, colour = "#cc79a7") +
  geom_path(data = df_z_0111xxx, aes(x = A_sum, y = C_score), size = 1.5, colour = "#9e1030") + ggtitle("retired_age")
multi_retired_age_2 <- plot_model_2 + 
  geom_path(data = df_z_0100xxx, aes(x = A_sum, y = C_score), size = 1.5, colour = "#56b4e9") +
  geom_path(data = df_z_0101xxx, aes(x = A_sum, y = C_score), size = 1.5, colour = "#0072b2") +
  geom_path(data = df_z_0110xxx, aes(x = A_sum, y = C_score), size = 1.5, colour = "#cc79a7") +
  geom_path(data = df_z_0111xxx, aes(x = A_sum, y = C_score), size = 1.5, colour = "#9e1030")

#fig2a_working_age
#png("fig2a_working_age.png", width = 800, height = 500)
#multi_working_age
#dev.off()
#fig2b_working_age_2
#png("fig2b_working_age_2.png", width = 800, height = 500)
#multi_working_age_2
#dev.off()
#fig2c_retired_age
#png("fig2c_retired_age.png", width = 800, height = 500)
#multi_retired_age
#dev.off()
#fig2d_retired_age
#png("fig2d_retired_age.png", width = 800, height = 500)
#multi_retired_age_2
#dev.off()
